# Supplementary material for: Effectiveness of Virtual Reality Interventions for Adolescent Patients in Hospital Settings: Systematic Review
Source: J Med Internet Res. 2021 Jun 28;23(6):e24967. doi: 10.2196/24967 (PMC8277306; doi:10.2196/24967)
Supplement: Multimedia Appendix 2 [file jmir_v23i6e24967_app2.xlsx]

## Sheet: App.2 Study characteristics
First Author and year	Country	Problem or procedure	Study design	Risk of bias assessment	Sample size	Attrition rate	Age	Gender	Intervention	VR equipment	Software	Measures	Primary outcomes	Usability outcomes
Kipping (2012)	Australia	Burn pain during wound care	RCT	Low risk for 5/6 domains	41	0/41 (0%)	11-17 years M = 13.08; SD = 1.60.	31.7% Female	VR vs standard distraction during dressing removal (2-62 minutes) and dressing application (2-58 minutes)	eMagin Z800 3DVisor with Logik PC Attack joystick	Off-the-shelf VR games: Age 11-13: ‘Chicken Little’ Age 14-17: Additional option ‘Need For Speed’	Burn pain: VAS self-report; VAS caregiver report; FLACC nurse report. Physiology: heartrate saturation; oxygen saturation. Presence: VAS. Nausea: VAS.	Sig. less pain behaviours during dress removal for VR. Non-sig. difference in self-reported pain, heart-rate and oxygen saturation.	Mean self-reported presence 6.1 on 10-point scale.
Jeffs (2014)	USA	Burn pain during wound care	RCT	Low risk for 5/6 domains	28	2/30 (6.7%)	10-17 years M=13.5; SD=2.3.	32.1% Female	VR vs standard care vs passive distraction during wound care procedure (5-100 minutes)	Kaise Optics SR80a VR helmet mounted on a custom-built, articulated-arm tripod device, Kensington orbit trackball, Bose Quiet Comfort 3 headphones.	'SnowWorld' game designed for pain distraction in burn patients	Burn pain: Adolescent Pediatric Pain Tool - Word Graphic Rating Scale. State and Trait Anxiety: Spielberger State-Trait Anxiety Inventory for Children. Engagement: Non-standard quantitaive and qualitative questionnaire.	Sig. less procedural pain for VR compared to passive distraction and standard care, controlling for age, sex, preprocedure pain, state anxiety, opiate use, and treatment length. VR only group with estimated decrease in procedural pain compared to pre-procedure.	Engagement negatively correlated with trait anxiety and procedural pain reduction.
Gold (2018)	USA	Pain and anxiety during venipuncture	RCT	Low risk for 5/6 domains	143	3/146 (2.1%)	10-21 years M=15.43; SD=3.13.	50.3% Female	VR vs standard care (less than 5 minutes)	Age 10-12: Samsung Gear VR with Galaxy S6 mobile device Age 13-21: Merge VR goggles with Google Pixel mobile device	'Bear Blast' game designed for pain distraction	Pain: VAS; CAS; Faces Pain Scale Revised. Anxiety: VAS; Facial Affective Scale; Childhood Anxiety Sensitivity Index. Immersion: Investigator developed Child Presence Measure. Nausea: Investigator-developed Malaise Scale. Satisfaction: Investigator-developed qualitative questionnaire.	Sig. less procedural pain, procedural anxiety and sig. better affect for VR compared to standard care, controlling for baseline pain. Patients with high anxiety sensitivity benefited more from VR.	High immersion and high satisfaction reported. 92% reported no sickness.
Sharifpour (2020)	Iran	Pain and anxiety during chemotherapy	RCT	Low risk for 4/6 domains	30	0/30 (0%)	14-18 years M=14.9; SD=2.1.	100% Female	VR distraction (30 minutes) during 8 weekly chemotherapy sessions vs standard care	Samsung Gear VR headset with Note 8 mobile device	'Ocean Journey' non-interactive VR therapy film (interrupted every 3-4 minutes to check vital signs)	Pain: McGill Pain Questionnaire. Pain anxiety: Pain Anxiety Symptoms Scale - Short Form 20. Pain catastrophizing: Pain Catastrophizing Scale. Pain self-efficacy: Pain Self-efficacy Questionnaire.	Sig. lower pain intensity, pain anxiety, pain catastrophising, and pain self-efficacy in VR group. Effects maintained at 7-day and 1-month folLow risk-up.	Not reported
Hoffman (2014)	USA	Burn pain during OT sessions	Case report	Low risk for 4/5 domains	1		11 years	Male	Day 1: 20min OT without VR Day 2: 20min OT with VR Day 3: 20min OT without VR	Oculus Rift mounted on a custom-built articulated arm device, computer mouse	'SnowWorld' game designed for pain distraction in burn patients	Pain intensity: Graphic rating scale. Pain unpleasantness: Graphic rating scale.	Reduced pain intensity and pain unpleasantness with VR.	Self-reported presence 10 on 10-point scale. Fun and preferrable to no VR.
Thomas (2018)	USA	Pain and anxiety during chemotherapy	Case report	Low risk for 4/5 domains	1		17 years	Male	VR distraction with anesthesia during lumbar puncture to inject intrathecal chemotherapy (20 minutes)	Sony Playstation VR headset	'Ocean Descent' off-the-shelf Sony Playstation VR game	None.	Reduced drug doses and procedure and recovery times.	Highly preferrable to sedation alone.
Gupta (2019)	USA	Pre-operative anxiety	Case report	Low risk for 3/5 domains	1		10 years	Male	VR during transportation to operating room and induction of anaesthesia	Oculus Go	'Oculus Rooms' off-the-shelf program to interact with mother and play board game	None.	Patient remained calm and showed no signs of distress or anxiety.	Orientation in Oculus Rooms disturbed by movement during transportation.
Weingarten (2020)	Canada	Palliative care	Case report	Low risk for 3/5 domains	1		12 years	Female	Self-guided repeated use of 5-10-minute VR experiences, over 4 weeks	Google Daydream headset and Pixel mobile device	'Wishplay' 360-degree experiences (flying, rollercoaster, kayaking) including figure skating experience custom-made for patient	Non-standard qualitative questionnaire.	Patient reported distraction from pain and loneliness, positive impact on mood.	Poor WiFi connectivity at times.
RCT: Randomized Controlled Trial.
USA: United States of America.
VR: Virtual Reality.
OT: Occupational therapy.
M: Mean.
SD: Standard deviation.
VAS: Visual Analogue Scale.
FLAAC: Faces, Legs, Activity, Cry, Consolability scale.
