# Supplementary material for: Effectiveness of Virtual Reality Interventions for Adolescent Patients in Hospital Settings: Systematic Review
Source: J Med Internet Res. 2021 Jun 28;23(6):e24967. doi: 10.2196/24967 (PMC8277306; doi:10.2196/24967)
Supplement: Multimedia Appendix 3 [file jmir_v23i6e24967_app3.xlsx]

## Sheet: App.3 Risk of bias RCTs
First Author and year	Random sequence generation (selection bias)	Allocation concealment (selection bias)	Blinding of participants and personnel (performance bias)	Blinding of outcome assessment (detection bias)	Incomplete outcome assessment (attrition bias)	Selective reporting (reporting bias)	Baseline confounders (other bias)	Overall score for low risk (out of 6)
Kipping (2012)	Low risk	Low risk	Not applicable	Not applicable	Low risk	Low risk	Low risk	5/6
Jeffs (2014)	Low risk	Low risk	Not applicable	Not applicable	Low risk	Low risk	Unclear	5/6
Gold (2018)	Low risk	Low risk	Not applicable	Not applicable	Low risk	Low risk	Low risk	5/6
Sharifpour (2020)	Low risk	Low risk	Not applicable	Not applicable	Low risk	Low risk	High risk	4/6
