# Supplementary material for: Effectiveness of Virtual Reality Interventions for Adolescent Patients in Hospital Settings: Systematic Review
Source: J Med Internet Res. 2021 Jun 28;23(6):e24967. doi: 10.2196/24967 (PMC8277306; doi:10.2196/24967)
Supplement: Multimedia Appendix 4 [file jmir_v23i6e24967_app4.xlsx]

## Sheet: App.4 Risk of bias case reports
First Author and year	Does the patient(s) represent(s) the whole experience of the investigator (center) or is the selection method unclear to the extent that other patients with similar presentations may not have been reported?	Was the exposure adequately ascertained?	Was the outcome adequately ascertained?	Were other alternative causes that may explain the observation ruled out?	Was there a challenge/rechallenge phenomenon?	Was there a dose–response effect?	Was follow-up long enough for outcomes to occur?	Is the case(s) described with sufficient detail(s) to allow other investigators to replicate the research or to allow practitioners to make inferences related to their own practice?	Overall Score for low risk (out of 5)
Hoffman (2014)	Unclear	Yes	Yes	NA	NA	NA	Yes	Yes	4
Thomas (2018)	Unclear	Yes	Yes	NA	NA	NA	Yes	Yes	4
Gupta (2019)	Unclear	Yes	No	NA	NA	NA	Yes	Yes	3
Weingarten (2020)	No	Yes	No	NA	NA	NA	Yes	Yes	3
